# Supplementary material for: Insights into the Evolution and Host Adaptation of the Monkeypox Virus from a Codon Usage Perspective: Focus on the Ongoing 2022 Outbreak
Source: Int J Mol Sci. 2023 Jul 16;24(14):11524. doi: 10.3390/ijms241411524 (PMC10380431; doi:10.3390/ijms241411524)
Supplement: Supplementary file 1 [file ijms-24-11524-s001.zip]

Archive with 1 entries (1 files):
- ijms-2443565-supplementary.xlsx
