# Supplementary material for: Insights into the Evolution and Host Adaptation of the Monkeypox Virus from a Codon Usage Perspective: Focus on the Ongoing 2022 Outbreak
Source: Int J Mol Sci. 2023 Jul 16;24(14):11524. doi: 10.3390/ijms241411524 (PMC10380431; doi:10.3390/ijms241411524)
Supplement: Supplementary file 1 [file ijms-24-11524-s001.zip › ijms-2443565-supplementary.xlsx]

## Sheet: TableS1
Table S1. The list of used genomes in this study
accession.version	Collection_Year	strain	Host	country	country3	Lineage0	Lineage	Genome_Length	N_cnt	generate_base_cnt	Concatenated_CDS_Length
AF380138.1	1996	Zaire-96-I-16	Homo sapiens	Zaire	COD	CA	CA	196858	0	0	172479
AY603973.1	1962	MPXV-WRAIR7-61; Walter Reed 267	Macaca fascicularis	USA	USA	WA	WA-Others	199195	0	0	166557
AY741551.1	1970	Sierra Leone	Homo sapiens	Sierra Leone	SLE	WA	WA-Others	198756	0	0	166314
AY753185.1	1958	COP-58	Macaca fascicularis	Denmark	DNK	WA	WA-Others	199469	0	0	166464
DQ011153.1	2003	USA_2003_044	prairie dog	USA	USA	WA	WA-Others	198780	0	0	174129
DQ011154.1	2003	Congo_2003_358	Homo sapiens	Republic of the Congo	COG	CA	CA	197195	0	0	174087
DQ011155.1	1979	Zaire_1979-005	Homo sapiens	Zaire	COD	CA	CA	196967	0	0	174495
DQ011156.1	1970	Liberia_1970_184	Homo sapiens	Liberia	LBR	WA	WA-Others	200256	0	0	174630
DQ011157.1	2003	USA_2003_039	Homo sapiens	USA	USA	WA	WA-Others	198780	0	0	174129
HM172544.1	1979	Zaire 1979-005	Homo sapiens	Zaire	COD	CA	CA	196959	0	0	169083
HQ857562.1	1979	V79-I-005	Homo sapiens	Zaire	COD	CA	CA	196849	26	314	173589
JX878407.1	2006	DRC 06-0950	Homo sapiens	Democratic Republic of the Congo	COD	CA	CA	196440	0	0	172077
JX878408.1	2006	DRC 06-0970	Homo sapiens	Democratic Republic of the Congo	COD	CA	CA	196740	0	0	172467
JX878409.1	2006	DRC 06-0999	Homo sapiens	Democratic Republic of the Congo	COD	CA	CA	198597	0	0	172314
JX878410.1	2006	DRC 06-1070	Homo sapiens	Democratic Republic of the Congo	COD	CA	CA	198886	3	0	172314
JX878411.1	2006	DRC 06-1075	Homo sapiens	Democratic Republic of the Congo	COD	CA	CA	198877	0	0	172314
JX878412.1	2006	DRC 06-1076	Homo sapiens	Democratic Republic of the Congo	COD	CA	CA	198737	0	0	172314
JX878413.1	2006	DRC 07-0045	Homo sapiens	Democratic Republic of the Congo	COD	CA	CA	197627	0	0	172314
JX878414.1	2006	DRC 07-0046	Homo sapiens	Democratic Republic of the Congo	COD	CA	CA	197910	0	0	172314
JX878415.1	2006	DRC 07-0092	Homo sapiens	Democratic Republic of the Congo	COD	CA	CA	197488	0	0	172314
JX878416.1	2006	DRC 07-0093	Homo sapiens	Democratic Republic of the Congo	COD	CA	CA	197632	0	0	172314
JX878417.1	2006	DRC 07-0104	Homo sapiens	Democratic Republic of the Congo	COD	CA	CA	197959	0	0	172467
JX878418.1	2007	DRC 07-0120	Homo sapiens	Democratic Republic of the Congo	COD	CA	CA	196740	0	0	172476
JX878419.1	2007	DRC 07-0275	Homo sapiens	Democratic Republic of the Congo	COD	CA	CA	196732	0	0	172467
JX878420.1	2007	DRC 07-0283	Homo sapiens	Democratic Republic of the Congo	COD	CA	CA	196730	0	0	172467
JX878421.1	2007	DRC 07-0286	Homo sapiens	Democratic Republic of the Congo	COD	CA	CA	197767	0	0	172314
JX878422.1	2007	DRC 07-0287	Homo sapiens	Democratic Republic of the Congo	COD	CA	CA	197346	0	0	172314
JX878423.1	2007	DRC 07-0337	Homo sapiens	Democratic Republic of the Congo	COD	CA	CA	196581	0	0	172077
JX878424.1	2007	DRC 07-0338	Homo sapiens	Democratic Republic of the Congo	COD	CA	CA	196376	2	0	172077
JX878425.1	2007	DRC 07-0354	Homo sapiens	Democratic Republic of the Congo	COD	CA	CA	197147	0	0	172077
JX878426.1	2007	DRC 07-0450	Homo sapiens	Democratic Republic of the Congo	COD	CA	CA	196747	0	0	172470
JX878427.1	2007	DRC 07-0480	Homo sapiens	Democratic Republic of the Congo	COD	CA	CA	197347	0	0	172314
JX878428.1	2007	DRC 07-0514	Homo sapiens	Democratic Republic of the Congo	COD	CA	CA	197488	0	0	172317
JX878429.1	2007	DRC 07-0662	Homo sapiens	Democratic Republic of the Congo	COD	CA	CA	196866	0	0	172077
KC257459.1	2005	Sudan 2005_01	Homo sapiens	Sudan: Nuria	SDN	CA	CA	206372	0	0	179511
KC257460.1	1985	DRC Yandongi 1985	Homo sapiens	Democratic Republic of the Congo: Yandongi	COD	CA	CA	196487	0	0	173424
KJ136820.1	2012	Ivory Coast 2012	Cercocebus atys	Cote d'Ivoire	CIV	WA	WA-Others	200035	0	0	174141
KJ642612.1	1986	Ikubi	Homo sapiens	Zaire	COD	CA	CA	194744	0	0	168477
KJ642613.1	1970	Congo_8	Homo sapiens	Zaire	COD	CA	CA	196442	0	0	169341
KJ642614.1	1965	UTC	Pongo pygmaeus	Netherlands	NLD	WA	WA-Others	190083	0	0	162897
KJ642615.1	1978	W-Nigeria	Homo sapiens	Nigeria	NGA	WA	WA-Others	197792	0	0	167808
KJ642616.1	1968	PCH	Pan troglodytes	France	FRA	WA	WA-Others	198741	0	0	168957
KJ642617.1	1971	Nigeria-SE-1971	Homo sapiens	Nigeria	NGA	WA	WA-Others	197551	0	2	166371
KJ642618.1	1989	Cameroon-1990	Homo sapiens	Cameroon	CMR	CA	CA	194363	0	0	166380
KJ642619.1	1988	Gabon-1988	Homo sapiens	Gabon	GAB	CA	CA	196546	0	0	167982
KP849469.1	2008	Boende_DRC_2008	Homo sapiens	Democratic Republic of the Congo	COD	CA	CA	197422	0	0	171336
KP849470.1	1971	Cote d'Ivoire_1971	Pan troglodytes	Cote d'Ivoire	CIV	WA	WA-Others	200397	0	0	169392
KP849471.1	1985	Yambuku_DRC_1985	Funisciurus anerythrus	Democratic Republic of the Congo	COD	CA	CA	197248	0	0	170517
MK783027.1	2017	3018	Homo sapiens	Nigeria: Rivers State	NGA	WA	WA-Others	197566	988	0	166959
MK783028.1	2017	3019	Homo sapiens	Nigeria: Rivers State	NGA	WA	WA-Others	197566	14	0	171090
MK783029.1	2017	3029	Homo sapiens	Nigeria: Rivers State	NGA	WA	WA-Others	197566	22	0	170652
MK783030.1	2017	3025	Homo sapiens	Nigeria: Rivers State	NGA	WA	WA-Others	197566	12	0	171090
MK783031.1	2017	3020	Homo sapiens	Nigeria: Rivers State	NGA	WA	WA-Others	197566	13	0	171090
MK783032.1	2017	3030	Homo sapiens	Nigeria: Rivers State	NGA	WA	WA-Others	197566	11	0	171090
MK783033.1	2017	2920	Homo sapiens	Nigeria: Rivers State	NGA	WA	WA-Others	197566	1224	0	160542
MN346690.1	2017	MPXV_TNP_2017_North_Bic	Pan troglodytes	Cote d'Ivoire	CIV	WA	WA-Others	198441	311	61	169440
MN346692.1	2017	MPXV_TNP_2017_North_Mama	Pan troglodytes	Cote d'Ivoire	CIV	WA	WA-Others	198412	47	7	172434
MN346693.1	2017	MPXV_TNP_2017_North_Ponan	Pan troglodytes	Cote d'Ivoire	CIV	WA	WA-Others	193146	33	1	167592
MN346694.1	2017	MPXV_TNP_2017_North_Saro	Pan troglodytes	Cote d'Ivoire	CIV	WA	WA-Others	198406	27	10	167355
MN346695.1	2017	MPXV_TNP_2017_North_Sidonie	Pan troglodytes	Cote d'Ivoire	CIV	WA	WA-Others	198361	188	1	165846
MN346696.1	2017	MPXV_TNP_2017_North_Surprise_1	Pan troglodytes	Cote d'Ivoire	CIV	WA	WA-Others	198365	25	5	171327
MN346697.1	2017	MPXV_TNP_2017_North_Surprise_2	Pan troglodytes	Cote d'Ivoire	CIV	WA	WA-Others	198381	1735	82	161382
MN346698.1	2017	MPXV_TNP_2017_South_Pushkin	Pan troglodytes	Cote d'Ivoire	CIV	WA	WA-Others	198298	642	5	163179
MN346699.1	2017	MPXV_TNP_2017_South_Ravel_1	Pan troglodytes	Cote d'Ivoire	CIV	WA	WA-Others	198298	17	2	166758
MN346700.1	2017	MPXV_TNP_2017_South_Ravel_2	Pan troglodytes	Cote d'Ivoire	CIV	WA	WA-Others	198298	86	43	165204
MN346702.1	2018	MPXV_TNP_2018_East_Paddy	Pan troglodytes	Cote d'Ivoire	CIV	WA	WA-Others	198312	25	6	172485
MN648051.1	2018	Israel_2018	Homo sapiens	Israel	ISR	WA	WA-Others	197417	0	0	174126
MN702446.1	2018	38c_contig_SPADES	Homo sapiens	Central African Republic	CAF	CA	CA	190357	0	0	168351
MN702447.1	2018	18_contig_SPADES	Homo sapiens	Central African Republic	CAF	CA	CA	189841	0	0	160689
MN702449.1	2016	B2_contig_SPADES	Homo sapiens	Central African Republic	CAF	CA	CA	190270	0	0	163365
MN702450.1	2016	B1_contig_SPADES	Homo sapiens	Central African Republic	CAF	CA	CA	190264	0	0	163470
MN702451.1	2017	A6_contig_SPADES	Homo sapiens	Central African Republic	CAF	CA	CA	190413	0	0	163458
MN702452.1	2010	A2_contig_SPADES	Homo sapiens	Central African Republic	CAF	CA	CA	190244	0	0	165936
MN702453.1	2001	A1_contig_SPADES	Homo sapiens	Central African Republic	CAF	CA	CA	189632	0	0	165474
MT724770.1	2014	MPXV_DRC_2014_Crocidura _littoralis_COB771	Crocidura littoralis	Democratic Republic of the Congo	COD	CA	CA	191537	875	1	167808
MT724772.1	2014	Funisciurus_anerythrus_2014_DRC	Funisciurus anerythrus	Democratic Republic of the Congo	COD	CA	CA	190615	181	113	165009
MT903337.1	2017	MPXV-M2940_FCT	Homo sapiens	Nigeria	NGA	WA	WA-Others	197547	0	0	171081
MT903338.1	2017	MPXV-M2957_Lagos	Homo sapiens	Nigeria	NGA	WA	WA-Others	197559	0	0	171087
MT903339.1	2017	MPXV-M3021_Delta	Homo sapiens	Nigeria	NGA	WA	WA-Others	197556	0	0	171087
MT903340.1	2017	MPXV-M5312_HM12_Rivers	Homo sapiens	Nigeria	NGA	WA	WA-Others	197209	0	0	171087
MT903341.1	2017	MPXV-M5320_M15_Bayelsa	Homo sapiens	Nigeria	NGA	WA	WA-Others	185309	0	0	163509
MT903342.1	2019	MPXV-Singapore	Homo sapiens	Singapore	SGP	WA	WA-Others	197309	0	0	171087
MT903343.1	2018	MPXV-UK_P1	Homo sapiens	United Kingdom	GBR	WA	WA-Others	197134	2	0	171087
MT903344.1	2018	MPXV-UK_P2	Homo sapiens	United Kingdom	GBR	WA	WA-Others	197233	10	0	171087
MT903345.1	2018	MPXV-UK_P3	Homo sapiens	United Kingdom	GBR	WA	WA-Others	197205	12	0	171087
MT903346.1	2003	MPXV-USA2003_099_Gambian_Rat	Homo sapiens	USA	USA	WA	WA-Others	198778	0	0	169608
MT903347.1	2003	MPXV-USA2003_099_Dormouse	Homo sapiens	USA	USA	WA	WA-Others	198780	0	0	169608
MT903348.1	2003	MPXV-USA2003_099_Rope_Squirrel	Homo sapiens	USA	USA	WA	WA-Others	198780	0	0	169608
NC_003310.1	1996	Zaire-96-I-16	Homo sapiens	Zaire	COD	CA	CA	196858	0	0	172479
NC_063383.1	2018	MPXV-M5312_HM12_Rivers	Homo sapiens	Nigeria: Rivers State	NGA	WA	WA-Others	197209	0	0	165894
ON563414.3	2022	MPXV_USA_2022_MA001	Homo sapiens	USA: MA	USA	WA	WA-Outbreak2022	197205	0	0	171087
ON568298.1	2022	MPXV-BY-IMB25241	Homo sapiens	Germany	DEU	WA	WA-Outbreak2022	197378	0	0	171087
ON585031.1	2022	Monkeypox/PT0003/2022	Homo sapiens	Portugal	PRT	WA	WA-Outbreak2022	197208	155	0	170442
ON585032.1	2022	Monkeypox/PT0004/2022	Homo sapiens	Portugal	PRT	WA	WA-Outbreak2022	197211	904	0	163104
ON585033.1	2022	Monkeypox/PT0006/2022	Homo sapiens	Portugal	PRT	WA	WA-Outbreak2022	197220	59	0	171087
ON585034.1	2022	Monkeypox/PT0007/2022	Homo sapiens	Portugal	PRT	WA	WA-Outbreak2022	197208	184	0	169401
ON585035.1	2022	Monkeypox/PT0009/2022	Homo sapiens	Portugal	PRT	WA	WA-Outbreak2022	197220	69	0	171087
ON585037.1	2022	Monkeypox/PT0005/2022	Homo sapiens	Portugal	PRT	WA	WA-Outbreak2022	196295	306	0	165069
ON585038.1	2022	Monkeypox/PT0008/2022	Homo sapiens	Portugal	PRT	WA	WA-Outbreak2022	196305	173	0	167418
ON595760.2	2022	MPXV-CH-38134631/2022	Homo sapiens	Switzerland	CHE	WA	WA-Outbreak2022	197056	372	1	171087
ON609725.2	2022	SLO	Homo sapiens	Slovenia	SVN	WA	WA-Outbreak2022	197520	16	0	174525
ON614676.1	2022	INMI-Pt1	Homo sapiens	Italy	ITA	WA	WA-Outbreak2022	190289	42	0	165684
ON615424.1	2022	MPXV_2022_NL001	Homo sapiens	Netherlands	NLD	WA	WA-Outbreak2022	196526	1358	0	168156
ON619835.2	2022	West African	Homo sapiens	United Kingdom	GBR	WA	WA-Outbreak2022	197205	104	0	171087
ON619836.2	2022	West African	Homo sapiens	United Kingdom	GBR	WA	WA-Outbreak2022	197205	99	0	171087
ON619837.2	2022	West African	Homo sapiens	United Kingdom	GBR	WA	WA-Outbreak2022	197181	792	0	160383
ON619838.2	2022	West African	Homo sapiens	United Kingdom	GBR	WA	WA-Outbreak2022	197205	83	0	171087
ON622712.1	2022	MPX/UZ_REGA_1/Belgium/2022	Homo sapiens	Belgium	BEL	WA	WA-Outbreak2022	198010	0	0	173997
ON622713.1	2022	MPX/UZ_REGA_2/Belgium/2022	Homo sapiens	Belgium	BEL	WA	WA-Outbreak2022	198016	0	0	173997
ON622718.1	2022	MPXV/ES0001/HUGTiP/2022	Homo sapiens	Spain	ESP	WA	WA-Outbreak2022	196436	2187	1	161547
ON622722.2	2022	MPXV_FR_HCL0001_2022	Homo sapiens	France	FRA	WA	WA-Outbreak2022	197120	0	0	171087
ON627808.1	2022	MPX/human/USA/UT-UPHL-82200022/2022	Homo sapiens	USA	USA	WA	WA-Outbreak2022	197114	22	0	171087
ON631241.1	2022	2022/2 SLO	Homo sapiens	Slovenia	SVN	WA	WA-Outbreak2022	197520	14	0	174525
ON631963.1	2022	MPxV/VIDRL01/2022	Homo sapiens	Australia	AUS	WA	WA-Outbreak2022	197443	0	0	171087
ON637938.1	2022	MPXV/Germany/2022/RKI01	Homo sapiens	Germany	DEU	WA	WA-Outbreak2022	197131	127	0	170784
ON637939.1	2022	MPXV/Germany/2022/RKI02	Homo sapiens	Germany	DEU	WA	WA-Outbreak2022	197131	97	1	171057
ON644344.1	2022	MPXV_FVG-ITA_01_2022	Homo sapiens	Italy: FVG,Gorizia	ITA	WA	WA-Outbreak2022	197417	0	58	173898
ON649708.1	2022	Monkeypox/PT0023/2022	Homo sapiens	Portugal	PRT	WA	WA-Outbreak2022	197198	382	0	169773
ON649709.1	2022	Monkeypox/PT0028/2022	Homo sapiens	Portugal	PRT	WA	WA-Outbreak2022	197204	109	0	169773
ON649712.1	2022	Monkeypox/PT0025/2022	Homo sapiens	Portugal	PRT	WA	WA-Outbreak2022	197198	334	0	169773
ON649713.1	2022	Monkeypox/PT0020/2022	Homo sapiens	Portugal	PRT	WA	WA-Outbreak2022	196291	34	0	169104
ON649717.1	2022	Monkeypox/PT0019/2022	Homo sapiens	Portugal	PRT	WA	WA-Outbreak2022	197198	261	0	169773
ON649718.1	2022	Monkeypox/PT0018/2022	Homo sapiens	Portugal	PRT	WA	WA-Outbreak2022	197204	53	0	171087
ON649719.1	2022	Monkeypox/PT0012/2022	Homo sapiens	Portugal	PRT	WA	WA-Outbreak2022	197204	55	0	171087
ON649720.1	2022	Monkeypox/PT0024/2022	Homo sapiens	Portugal	PRT	WA	WA-Outbreak2022	197204	6	0	171087
ON649721.1	2022	Monkeypox/PT0021/2022	Homo sapiens	Portugal	PRT	WA	WA-Outbreak2022	197204	26	0	171087
ON649722.1	2022	Monkeypox/PT0022/2022	Homo sapiens	Portugal	PRT	WA	WA-Outbreak2022	197204	28	0	171087
ON649723.1	2022	Monkeypox/PT0013/2022	Homo sapiens	Portugal	PRT	WA	WA-Outbreak2022	197204	40	0	171087
ON649724.1	2022	Monkeypox/PT0014/2022	Homo sapiens	Portugal	PRT	WA	WA-Outbreak2022	197204	7	0	171087
ON649725.1	2022	Monkeypox/PT0011/2022	Homo sapiens	Portugal	PRT	WA	WA-Outbreak2022	197204	20	0	171087
ON649879.1	2022	MPXV_ISR001_2022	Homo sapiens	Israel	ISR	WA	WA-Outbreak2022	196753	0	0	171087
ON674051.1	2022	MPXV_USA_2022_FL001	Homo sapiens	USA: FL	USA	WA	WA-Outbreak2022	197166	7	0	170688
ON675438.1	2022	MPXV_USA_2022_VA001	Homo sapiens	USA: VA	USA	WA	WA-Outbreak2022	196919	7	5	168378
ON676703.1	2022	MPXV_USA_2022_CA001	Homo sapiens	USA: CA	USA	WA	WA-Outbreak2022	197096	9	0	171087
ON676704.1	2022	MPXV_USA_2022_FL002	Homo sapiens	USA: FL	USA	WA	WA-Outbreak2022	197176	7	0	171087
ON676705.1	2022	MPXV_USA_2022_UT001	Homo sapiens	USA: UT	USA	WA	WA-Outbreak2022	197154	7	1	171087
ON676706.1	2022	MPXV_USA_2022_UT002	Homo sapiens	USA: UT	USA	WA	WA-Outbreak2022	196996	10	2	171087
ON676707.1	2021	MPXV_USA_2021_TX	Homo sapiens	USA: TX	USA	WA	WA-Others	197265	0	0	170703
ON676708.1	2021	MPXV_USA_2021_MD	Homo sapiens	USA: MD	USA	WA	WA-Others	197173	7	0	171081
ON682263.2	2022	MPXV/Germany/2022/RKI03	Homo sapiens	Germany	DEU	WA	WA-Outbreak2022	197205	239	0	169224
ON682264.2	2022	MPXV/Germany/2022/RKI05	Homo sapiens	Germany	DEU	WA	WA-Outbreak2022	197156	133	0	170784
ON682266.1	2022	MPXV/Germany/2022/RKI09	Homo sapiens	Germany	DEU	WA	WA-Outbreak2022	197108	200	0	169254
ON682267.1	2022	MPXV/Germany/2022/RKI010	Homo sapiens	Germany	DEU	WA	WA-Outbreak2022	197108	119	0	170784
ON682268.1	2022	MPXV/Germany/2022/RKI08	Homo sapiens	Germany	DEU	WA	WA-Outbreak2022	197188	160	0	170784
ON682269.2	2022	MPXV/Germany/2022/RKI07	Homo sapiens	Germany	DEU	WA	WA-Outbreak2022	197189	252	0	169701
ON682270.1	2022	MPXV/Germany/2022/RKI06	Homo sapiens	Germany	DEU	WA	WA-Outbreak2022	197189	188	0	170346
ON694329.1	2022	MPXV/Germany/2022/RKI025	Homo sapiens	Germany	DEU	WA	WA-Outbreak2022	197271	101	0	171087
ON694330.1	2022	MPXV/Germany/2022/RKI019	Homo sapiens	Germany	DEU	WA	WA-Outbreak2022	197198	88	0	171090
ON694331.1	2022	MPXV/Germany/2022/RKI015	Homo sapiens	Germany	DEU	WA	WA-Outbreak2022	197436	22	0	171087
ON694332.1	2022	MPXV/Germany/2022/RKI023	Homo sapiens	Germany	DEU	WA	WA-Outbreak2022	197090	111	0	170784
ON694333.1	2022	MPXV/Germany/2022/RKI022	Homo sapiens	Germany	DEU	WA	WA-Outbreak2022	197210	104	0	170784
ON694334.1	2022	MPXV/Germany/2022/RKI021	Homo sapiens	Germany	DEU	WA	WA-Outbreak2022	197236	135	0	171087
ON694335.1	2022	MPXV/Germany/2022/RKI018	Homo sapiens	Germany	DEU	WA	WA-Outbreak2022	196400	38	0	169104
ON694336.1	2022	MPXV/Germany/2022/RKI024	Homo sapiens	Germany	DEU	WA	WA-Outbreak2022	197303	77	0	170556
ON694337.1	2022	MPXV/Germany/2022/RKI020	Homo sapiens	Germany	DEU	WA	WA-Outbreak2022	197340	149	0	170784
ON694338.1	2022	MPXV/Germany/2022/RKI017	Homo sapiens	Germany	DEU	WA	WA-Outbreak2022	197434	156	0	169728
ON694339.1	2022	MPXV/Germany/2022/RKI016	Homo sapiens	Germany	DEU	WA	WA-Outbreak2022	197415	129	0	170784
ON694340.1	2022	MPXV/Germany/2022/RKI014	Homo sapiens	Germany	DEU	WA	WA-Outbreak2022	197347	76	0	171087
ON694341.1	2022	MPXV/Germany/2022/RKI012	Homo sapiens	Germany	DEU	WA	WA-Outbreak2022	197180	87	0	171087
ON694342.1	2022	MPXV/Germany/2022/RKI011	Homo sapiens	Germany	DEU	WA	WA-Outbreak2022	197180	116	0	170784
ON736420.1	2022	MPX/2022/Canada/AB1	Homo sapiens	Canada	CAN	WA	WA-Outbreak2022	197201	126	9	170403

## Sheet: TableS2
Table S2. The nucleotide compositions of MPXV
accession.version	A	C	G	T	GC	GC1s	GC2s	GC3s	AT3s	GC12s	T3s	C3s	A3s	G3s	ENC
AF380138.1	0.353156	0.156697	0.181321	0.308826	0.338018	0.412929	0.327512	0.26914	0.73086	0.370221	0.4671	0.1786	0.4714	0.1922	47.56
AY603973.1	0.353332	0.156691	0.180034	0.309942	0.336726	0.410979	0.325298	0.269263	0.730737	0.368138	0.4667	0.1791	0.4718	0.1922	47.5323
AY741551.1	0.353272	0.156698	0.180267	0.309763	0.336965	0.411643	0.325686	0.26895	0.73105	0.368665	0.4671	0.1787	0.4719	0.192	47.4976
AY753185.1	0.35329	0.156707	0.180123	0.309881	0.33683	0.411161	0.325487	0.269213	0.730787	0.368324	0.4668	0.179	0.4717	0.1922	47.5259
DQ011153.1	0.353542	0.156591	0.180849	0.309018	0.337439	0.41206	0.326198	0.269482	0.730518	0.369129	0.4664	0.1788	0.4715	0.1929	47.593
DQ011154.1	0.353777	0.156496	0.180938	0.308788	0.337435	0.412174	0.326927	0.268764	0.731236	0.36955	0.4672	0.1782	0.472	0.1926	47.5822
DQ011155.1	0.353724	0.156652	0.180859	0.308765	0.337511	0.412011	0.327024	0.26908	0.73092	0.369517	0.4668	0.1785	0.4719	0.1926	47.6061
DQ011156.1	0.353467	0.15672	0.180748	0.309065	0.337468	0.411951	0.326232	0.269711	0.730289	0.369091	0.4661	0.1791	0.4714	0.1927	47.6044
DQ011157.1	0.353542	0.156591	0.180849	0.309018	0.337439	0.41206	0.326198	0.269482	0.730518	0.369129	0.4664	0.1788	0.4715	0.1929	47.593
HM172544.1	0.353785	0.156751	0.180604	0.30886	0.337355	0.411233	0.327482	0.269011	0.730989	0.369358	0.4666	0.1788	0.4721	0.192	47.5809
HQ857562.1	0.353397	0.156775	0.18099	0.308838	0.337765	0.412025	0.327171	0.269614	0.730386	0.369598	0.467	0.1786	0.4713	0.1932	47.6048
JX878407.1	0.353278	0.156709	0.18132	0.308693	0.338029	0.41292	0.327535	0.269149	0.730851	0.370227	0.4672	0.1785	0.4715	0.1924	47.5606
JX878408.1	0.353273	0.156685	0.181252	0.30879	0.337937	0.412912	0.327379	0.269037	0.730963	0.370146	0.4672	0.1786	0.4717	0.1922	47.5517
JX878409.1	0.353239	0.156772	0.181233	0.308756	0.338005	0.412717	0.327452	0.269366	0.730634	0.370085	0.467	0.1786	0.4714	0.1926	47.5775
JX878410.1	0.35322	0.156791	0.181253	0.308736	0.338044	0.412772	0.327489	0.269394	0.730606	0.37013	0.467	0.1787	0.4713	0.1926	47.578
JX878411.1	0.353239	0.156772	0.181233	0.308756	0.338005	0.412717	0.327452	0.269366	0.730634	0.370085	0.467	0.1786	0.4714	0.1926	47.5775
JX878412.1	0.353239	0.156766	0.181233	0.308762	0.337999	0.412699	0.32747	0.269348	0.730652	0.370085	0.467	0.1786	0.4714	0.1926	47.5764
JX878413.1	0.353239	0.156766	0.181233	0.308762	0.337999	0.412754	0.327452	0.269312	0.730688	0.370103	0.467	0.1786	0.4714	0.1925	47.5724
JX878414.1	0.353239	0.156766	0.181233	0.308762	0.337999	0.412754	0.327452	0.269312	0.730688	0.370103	0.467	0.1786	0.4714	0.1925	47.5724
JX878415.1	0.353239	0.156766	0.181233	0.308762	0.337999	0.412754	0.327452	0.269312	0.730688	0.370103	0.467	0.1786	0.4714	0.1925	47.5724
JX878416.1	0.353245	0.156766	0.181227	0.308762	0.337993	0.412735	0.327452	0.269312	0.730688	0.370094	0.467	0.1786	0.4714	0.1925	47.5724
JX878417.1	0.353221	0.156685	0.18131	0.308784	0.337995	0.413014	0.327403	0.269075	0.730925	0.370209	0.4673	0.1785	0.4716	0.1923	47.5485
JX878418.1	0.353296	0.156659	0.181231	0.308814	0.33789	0.412869	0.327301	0.269015	0.730985	0.370085	0.4672	0.1786	0.4717	0.1921	47.5518
JX878419.1	0.353297	0.156679	0.181235	0.30879	0.337914	0.412884	0.327367	0.269006	0.730994	0.370125	0.4672	0.1786	0.4717	0.1921	47.5475
JX878420.1	0.353297	0.156679	0.181235	0.30879	0.337914	0.412884	0.327367	0.269006	0.730994	0.370125	0.4672	0.1786	0.4717	0.1921	47.5475
JX878421.1	0.353239	0.156766	0.181227	0.308768	0.337993	0.412761	0.32744	0.269299	0.730701	0.370101	0.467	0.1786	0.4714	0.1925	47.5692
JX878422.1	0.353239	0.156766	0.181233	0.308762	0.337999	0.412735	0.327452	0.26933	0.73067	0.370094	0.467	0.1786	0.4714	0.1925	47.5719
JX878423.1	0.353278	0.156709	0.18132	0.308693	0.338029	0.412931	0.327529	0.269144	0.730856	0.37023	0.4672	0.1785	0.4715	0.1924	47.561
JX878424.1	0.353274	0.156704	0.181327	0.308695	0.338031	0.412938	0.327535	0.269136	0.730864	0.370236	0.4672	0.1785	0.4715	0.1924	47.5598
JX878425.1	0.35329	0.156697	0.181303	0.308711	0.338	0.412884	0.327498	0.269131	0.730869	0.370191	0.4672	0.1785	0.4715	0.1923	47.5606
JX878426.1	0.35329	0.156648	0.181249	0.308813	0.337896	0.412905	0.327319	0.268978	0.731022	0.370112	0.4672	0.1785	0.4717	0.1922	47.5503
JX878427.1	0.353239	0.156766	0.181233	0.308762	0.337999	0.412754	0.327452	0.269312	0.730688	0.370103	0.467	0.1786	0.4714	0.1925	47.5724
JX878428.1	0.353244	0.156758	0.181236	0.308762	0.337993	0.412746	0.327446	0.269307	0.730693	0.370096	0.467	0.1786	0.4714	0.1925	47.5697
JX878429.1	0.35329	0.156697	0.181303	0.308711	0.338	0.412884	0.327498	0.269131	0.730869	0.370191	0.4672	0.1785	0.4715	0.1923	47.5606
KC257459.1	0.354853	0.155907	0.180373	0.308867	0.33628	0.411253	0.32466	0.268621	0.731379	0.367956	0.4667	0.1784	0.4736	0.1929	47.5935
KC257460.1	0.353855	0.156587	0.180777	0.308781	0.337364	0.412008	0.326381	0.269326	0.730674	0.369194	0.4666	0.1787	0.472	0.1929	47.6007
KJ136820.1	0.353432	0.156718	0.180733	0.309117	0.337451	0.411948	0.326134	0.269779	0.730221	0.369041	0.4662	0.1792	0.4713	0.1927	47.6064
KJ642612.1	0.353146	0.156805	0.181022	0.309027	0.337827	0.412762	0.327327	0.268792	0.731208	0.370044	0.4673	0.178	0.4714	0.1924	47.5648
KJ642613.1	0.353145	0.157056	0.181161	0.308638	0.338217	0.413174	0.327665	0.269284	0.730716	0.370419	0.467	0.1787	0.4712	0.1923	47.5919
KJ642614.1	0.354107	0.155632	0.180304	0.309957	0.335936	0.411348	0.325309	0.266367	0.733633	0.368328	0.4691	0.176	0.4731	0.1916	47.3281
KJ642615.1	0.353541	0.156661	0.180546	0.309252	0.337207	0.41259	0.325699	0.268732	0.731268	0.369144	0.4672	0.1784	0.4722	0.1922	47.5292
KJ642616.1	0.353469	0.156803	0.180312	0.309416	0.337115	0.411939	0.325567	0.269227	0.730773	0.368753	0.4672	0.1792	0.4715	0.1921	47.5518
KJ642617.1	0.353467	0.156778	0.180797	0.308958	0.337575	0.412898	0.326726	0.268483	0.731517	0.369812	0.4674	0.1785	0.4722	0.1916	47.5087
KJ642618.1	0.353161	0.157273	0.181061	0.308505	0.338334	0.412626	0.328119	0.269839	0.730161	0.370373	0.4665	0.1791	0.4709	0.1924	47.5876
KJ642619.1	0.353068	0.157029	0.181055	0.308849	0.338084	0.412868	0.327285	0.269624	0.730376	0.370077	0.467	0.179	0.4708	0.1925	47.6235
KP849469.1	0.353224	0.156821	0.18138	0.308575	0.338201	0.413366	0.327596	0.269173	0.730827	0.370481	0.4673	0.1784	0.4713	0.1926	47.5887
KP849470.1	0.353334	0.15669	0.180929	0.309046	0.337619	0.413179	0.326212	0.268963	0.731037	0.369696	0.4675	0.1785	0.4714	0.1923	47.541
KP849471.1	0.353026	0.1568	0.181372	0.308802	0.338172	0.412595	0.327659	0.269785	0.730215	0.370127	0.4668	0.179	0.4708	0.1927	47.6196
MK783027.1	0.352979	0.156975	0.180952	0.309093	0.337927	0.413195	0.327362	0.268652	0.731348	0.370279	0.4672	0.1783	0.4716	0.1916	47.4867
MK783028.1	0.35353	0.156518	0.180681	0.309271	0.337199	0.412608	0.32594	0.268476	0.731524	0.369274	0.4674	0.1782	0.4722	0.192	47.5003
MK783029.1	0.353474	0.156678	0.180728	0.30912	0.337406	0.412878	0.326104	0.268674	0.731326	0.369491	0.467	0.1784	0.4722	0.1919	47.5199
MK783030.1	0.353516	0.156476	0.180698	0.30931	0.337173	0.412645	0.325909	0.26839	0.73161	0.369277	0.4675	0.1781	0.4723	0.192	47.4943
MK783031.1	0.353534	0.156511	0.18068	0.309275	0.337191	0.412608	0.325946	0.268444	0.731556	0.369277	0.4674	0.1781	0.4722	0.192	47.4989
MK783032.1	0.353545	0.156505	0.180668	0.309281	0.337173	0.412546	0.32594	0.268458	0.731542	0.369243	0.4674	0.1782	0.4723	0.192	47.4964
MK783033.1	0.352872	0.156413	0.180554	0.31016	0.336967	0.412368	0.323843	0.270091	0.729909	0.368105	0.467	0.1796	0.4711	0.1931	47.5502
MN346690.1	0.352752	0.157213	0.181276	0.308759	0.338489	0.413034	0.327632	0.270381	0.729619	0.370333	0.4656	0.1794	0.4706	0.1929	47.6216
MN346692.1	0.353261	0.156794	0.180975	0.30897	0.337769	0.412134	0.326525	0.270106	0.729894	0.36933	0.4659	0.1792	0.4712	0.1931	47.6317
MN346693.1	0.352902	0.156935	0.181127	0.309036	0.338061	0.41221	0.327143	0.270329	0.729671	0.369677	0.4658	0.179	0.4706	0.1934	47.633
MN346694.1	0.353149	0.156771	0.180996	0.309084	0.337767	0.41292	0.326323	0.269549	0.730451	0.369622	0.4672	0.1789	0.471	0.1926	47.5785
MN346695.1	0.353174	0.156818	0.180949	0.309059	0.337767	0.41288	0.326361	0.269727	0.730273	0.369621	0.4673	0.179	0.4706	0.1927	47.5833
MN346696.1	0.353113	0.156839	0.18108	0.308968	0.337919	0.412338	0.32689	0.270032	0.729968	0.369614	0.4659	0.1791	0.4712	0.193	47.6255
MN346697.1	0.35252	0.157174	0.181411	0.308896	0.338584	0.412891	0.329505	0.268974	0.731026	0.371198	0.4655	0.1785	0.4724	0.1913	47.5329
MN346698.1	0.35271	0.157369	0.181288	0.308633	0.338657	0.414399	0.327194	0.270172	0.729828	0.370796	0.4664	0.1794	0.4705	0.1923	47.5565
MN346699.1	0.353289	0.156684	0.180738	0.309289	0.337421	0.412991	0.325881	0.269047	0.730953	0.369436	0.4671	0.1785	0.4717	0.1922	47.5176
MN346700.1	0.353074	0.156631	0.180376	0.309919	0.337007	0.411667	0.325626	0.269036	0.730964	0.368646	0.4671	0.1784	0.4717	0.1926	47.5129
MN346702.1	0.353402	0.156776	0.180936	0.308885	0.337713	0.412496	0.326566	0.269766	0.730234	0.369531	0.4665	0.179	0.4711	0.1928	47.599
MN648051.1	0.353543	0.156031	0.181277	0.30915	0.337307	0.412938	0.326001	0.268604	0.731396	0.369469	0.4678	0.1776	0.4719	0.1929	47.5031
MN702446.1	0.35404	0.155627	0.181086	0.309247	0.336713	0.411807	0.326996	0.266774	0.733226	0.369402	0.4686	0.1758	0.4727	0.1925	47.4105
MN702447.1	0.353926	0.154852	0.181201	0.310021	0.336053	0.411859	0.326592	0.264907	0.735093	0.369226	0.4705	0.1734	0.4729	0.1924	47.2303
MN702449.1	0.354452	0.154648	0.181085	0.309815	0.335733	0.411227	0.326827	0.264391	0.735609	0.369027	0.4704	0.1731	0.4737	0.1921	47.21
MN702450.1	0.354426	0.15464	0.180969	0.309965	0.335609	0.410708	0.326894	0.26444	0.73556	0.368801	0.4701	0.1732	0.4739	0.1921	47.183
MN702451.1	0.354421	0.154639	0.180982	0.309957	0.335621	0.410796	0.326888	0.264435	0.735565	0.368842	0.4701	0.1732	0.4739	0.1921	47.1915
MN702452.1	0.353456	0.155873	0.181389	0.309282	0.337263	0.412684	0.32722	0.267255	0.732745	0.369952	0.4687	0.176	0.4719	0.1926	47.4237
MN702453.1	0.353663	0.155674	0.181334	0.30933	0.337008	0.412546	0.327127	0.266714	0.733286	0.369837	0.4689	0.1755	0.4724	0.1924	47.3914
MT724770.1	0.353761	0.155791	0.181148	0.3093	0.336939	0.411908	0.327255	0.267083	0.732917	0.369581	0.4684	0.1758	0.4724	0.1928	47.4223
MT724772.1	0.353635	0.155767	0.181314	0.309284	0.337081	0.412062	0.327478	0.267301	0.732699	0.36977	0.4686	0.1761	0.4719	0.1928	47.4175
MT903337.1	0.353523	0.156517	0.180686	0.309275	0.337203	0.412605	0.325958	0.268472	0.731528	0.369282	0.4674	0.1782	0.4722	0.192	47.4993
MT903338.1	0.353522	0.156505	0.180692	0.309281	0.337197	0.412645	0.325946	0.268426	0.731574	0.369295	0.4674	0.1781	0.4723	0.192	47.4949
MT903339.1	0.353522	0.156505	0.180692	0.309281	0.337197	0.412616	0.325952	0.268431	0.731569	0.369284	0.4674	0.1781	0.4722	0.192	47.4936
MT903340.1	0.353522	0.156499	0.180692	0.309287	0.337191	0.412627	0.325946	0.268426	0.731574	0.369286	0.4674	0.1781	0.4723	0.192	47.4936
MT903341.1	0.353552	0.156279	0.180644	0.309524	0.336923	0.411762	0.326328	0.268088	0.731912	0.369045	0.4679	0.1773	0.4716	0.1924	47.4194
MT903342.1	0.353557	0.156476	0.180657	0.30931	0.337133	0.412517	0.325928	0.268371	0.731629	0.369222	0.4675	0.1781	0.4723	0.1919	47.4921
MT903343.1	0.353545	0.156476	0.180668	0.30931	0.337144	0.412536	0.325928	0.26839	0.73161	0.369232	0.4675	0.1781	0.4723	0.192	47.4941
MT903344.1	0.353551	0.156476	0.180662	0.30931	0.337138	0.412554	0.325928	0.268353	0.731647	0.369241	0.4675	0.1781	0.4723	0.1919	47.4927
MT903345.1	0.353551	0.156476	0.180662	0.30931	0.337138	0.412554	0.325928	0.268353	0.731647	0.369241	0.4675	0.1781	0.4723	0.1919	47.4927
MT903346.1	0.353604	0.156455	0.180953	0.308989	0.337407	0.413031	0.325943	0.268711	0.731289	0.369487	0.4673	0.1781	0.472	0.1924	47.5203
MT903347.1	0.353609	0.156455	0.180947	0.308989	0.337402	0.413031	0.325943	0.268693	0.731307	0.369487	0.4673	0.1781	0.472	0.1924	47.519
MT903348.1	0.353609	0.156455	0.180947	0.308989	0.337402	0.413031	0.325943	0.268693	0.731307	0.369487	0.4673	0.1781	0.472	0.1924	47.519
NC_003310.1	0.353156	0.156697	0.181321	0.308826	0.338018	0.412929	0.327512	0.26914	0.73086	0.370221	0.4671	0.1786	0.4714	0.1922	47.56
NC_063383.1	0.353165	0.156618	0.180465	0.309752	0.337083	0.41194	0.32608	0.268595	0.731405	0.36901	0.4673	0.1784	0.4721	0.1919	47.4794
ON563414.3	0.35365	0.156324	0.180569	0.309457	0.336893	0.412265	0.32577	0.268034	0.731966	0.369018	0.4677	0.1778	0.4725	0.1918	47.4702
ON568298.1	0.35365	0.156324	0.180569	0.309457	0.336893	0.412265	0.32577	0.268034	0.731966	0.369018	0.4677	0.1778	0.4725	0.1918	47.4702
ON585031.1	0.353563	0.156399	0.180654	0.309384	0.337053	0.412389	0.325875	0.268285	0.731715	0.369132	0.4677	0.178	0.4722	0.1919	47.4984
ON585032.1	0.352843	0.157381	0.181152	0.308625	0.338533	0.413499	0.327738	0.269894	0.730106	0.370618	0.4667	0.1793	0.4703	0.1923	47.5624
ON585033.1	0.353656	0.156324	0.180563	0.309457	0.336887	0.412247	0.32577	0.268034	0.731966	0.369009	0.4677	0.1778	0.4725	0.1918	47.4701
ON585034.1	0.353451	0.156629	0.180858	0.309061	0.337488	0.412913	0.326221	0.268792	0.731208	0.369567	0.4672	0.1784	0.4719	0.1921	47.5218
ON585035.1	0.35365	0.156324	0.180569	0.309457	0.336893	0.412265	0.32577	0.268034	0.731966	0.369018	0.4677	0.1778	0.4725	0.1918	47.4702
ON585037.1	0.353154	0.156948	0.181011	0.308887	0.33796	0.412826	0.327753	0.268787	0.731213	0.37029	0.467	0.1784	0.4715	0.1918	47.5286
ON585038.1	0.353349	0.156704	0.180835	0.309113	0.337538	0.412618	0.326783	0.268646	0.731354	0.3697	0.4671	0.1783	0.4719	0.1918	47.5148
ON595760.2	0.353645	0.156324	0.180575	0.309456	0.336899	0.412273	0.32577	0.268043	0.731957	0.369021	0.4677	0.1778	0.4725	0.1918	47.4705
ON609725.2	0.353869	0.155565	0.180868	0.309698	0.336433	0.41196	0.325154	0.267712	0.732288	0.368557	0.4686	0.177	0.4726	0.1927	47.4511
ON614676.1	0.354064	0.155424	0.180545	0.309967	0.335969	0.411584	0.325565	0.265986	0.734014	0.368575	0.469	0.1754	0.4734	0.1917	47.2953
ON615424.1	0.353666	0.156468	0.180606	0.30926	0.337074	0.411892	0.32651	0.268235	0.731765	0.369201	0.4676	0.178	0.4723	0.1917	47.4732
ON619835.2	0.353653	0.156325	0.180564	0.309458	0.336889	0.412255	0.32577	0.268034	0.731966	0.369012	0.4677	0.1778	0.4725	0.1918	47.4703
ON619836.2	0.353656	0.156324	0.180563	0.309457	0.336887	0.412265	0.325752	0.268034	0.731966	0.369009	0.4677	0.1778	0.4725	0.1918	47.4674
ON619837.2	0.352888	0.156997	0.181741	0.308373	0.338738	0.414602	0.328208	0.268852	0.731148	0.371405	0.4673	0.1783	0.471	0.1919	47.5795
ON619838.2	0.353651	0.156321	0.180566	0.309462	0.336887	0.412255	0.325776	0.26802	0.73198	0.369015	0.4677	0.1778	0.4725	0.1918	47.4698
ON622712.1	0.353592	0.155991	0.181222	0.309195	0.337213	0.412748	0.326026	0.26845	0.73155	0.369387	0.468	0.1775	0.4719	0.1929	47.4943
ON622713.1	0.353587	0.155991	0.181227	0.309195	0.337218	0.412748	0.326044	0.26845	0.73155	0.369396	0.468	0.1775	0.4719	0.1929	47.4924
ON622718.1	0.353167	0.157502	0.18121	0.308121	0.338713	0.413249	0.328429	0.270003	0.729997	0.370839	0.4657	0.1797	0.4714	0.1917	47.528
ON622722.2	0.353662	0.156312	0.180551	0.309474	0.336864	0.412229	0.325752	0.267997	0.732003	0.36899	0.4678	0.1778	0.4726	0.1918	47.468
ON627808.1	0.35365	0.156324	0.180569	0.309457	0.336893	0.412265	0.32577	0.268034	0.731966	0.369018	0.4677	0.1778	0.4725	0.1918	47.4702
ON631241.1	0.353852	0.155577	0.180885	0.309686	0.336462	0.411996	0.325172	0.267747	0.732253	0.368584	0.4686	0.177	0.4725	0.1927	47.4534
ON631963.1	0.353656	0.156324	0.180563	0.309457	0.336887	0.412247	0.32577	0.268034	0.731966	0.369009	0.4677	0.1778	0.4725	0.1918	47.4702
ON637938.1	0.353502	0.156416	0.180554	0.309528	0.33697	0.412135	0.325896	0.268269	0.731731	0.369015	0.4675	0.1779	0.4724	0.192	47.4806
ON637939.1	0.353633	0.156336	0.180547	0.309485	0.336882	0.412156	0.32578	0.268098	0.731902	0.368968	0.4677	0.1779	0.4725	0.1919	47.4726
ON644344.1	0.353627	0.155887	0.181109	0.309376	0.336996	0.412721	0.325639	0.268206	0.731794	0.36918	0.4683	0.1774	0.4721	0.1927	47.4784
ON649708.1	0.353751	0.156492	0.180519	0.309238	0.337011	0.411836	0.326299	0.268299	0.731701	0.369067	0.4674	0.1781	0.4725	0.1918	47.4667
ON649709.1	0.353744	0.156497	0.180524	0.309236	0.337021	0.411851	0.326311	0.268304	0.731696	0.369081	0.4674	0.1781	0.4725	0.1918	47.4664
ON649712.1	0.353749	0.156491	0.180518	0.309242	0.337009	0.411836	0.326299	0.268294	0.731706	0.369067	0.4674	0.1781	0.4725	0.1918	47.4665
ON649713.1	0.353535	0.156383	0.180558	0.309525	0.336941	0.411957	0.32632	0.267901	0.732099	0.369138	0.4676	0.1777	0.4725	0.1916	47.465
ON649717.1	0.353755	0.156491	0.180512	0.309242	0.337003	0.411836	0.32628	0.268294	0.731706	0.369058	0.4674	0.1781	0.4725	0.1918	47.4685
ON649718.1	0.353644	0.156328	0.180563	0.309465	0.336891	0.412241	0.32577	0.268053	0.731947	0.369005	0.4677	0.1778	0.4725	0.1918	47.4718
ON649719.1	0.353644	0.156325	0.180566	0.309465	0.336891	0.412251	0.325764	0.268048	0.731952	0.369008	0.4677	0.1778	0.4725	0.1918	47.4717
ON649720.1	0.35365	0.156324	0.180569	0.309457	0.336893	0.412265	0.32577	0.268034	0.731966	0.369018	0.4677	0.1778	0.4725	0.1918	47.4702
ON649721.1	0.353647	0.156322	0.180567	0.309464	0.336889	0.412262	0.325758	0.268038	0.731962	0.36901	0.4677	0.1778	0.4725	0.1918	47.4711
ON649722.1	0.353647	0.156322	0.180567	0.309464	0.336889	0.412262	0.325758	0.268038	0.731962	0.36901	0.4677	0.1778	0.4725	0.1918	47.4711
ON649723.1	0.353644	0.156325	0.180566	0.309465	0.336891	0.412251	0.325764	0.268048	0.731952	0.369008	0.4677	0.1778	0.4725	0.1918	47.4717
ON649724.1	0.35365	0.156324	0.180569	0.309457	0.336893	0.412265	0.32577	0.268034	0.731966	0.369018	0.4677	0.1778	0.4725	0.1918	47.4702
ON649725.1	0.35365	0.156324	0.180569	0.309457	0.336893	0.412265	0.32577	0.268034	0.731966	0.369018	0.4677	0.1778	0.4725	0.1918	47.4702
ON649879.1	0.35365	0.156324	0.180569	0.309457	0.336893	0.412265	0.32577	0.268034	0.731966	0.369018	0.4677	0.1778	0.4725	0.1918	47.4702
ON674051.1	0.353628	0.156443	0.180558	0.309371	0.337001	0.412276	0.325941	0.268177	0.731823	0.369109	0.4675	0.178	0.4725	0.1917	47.463
ON675438.1	0.35352	0.156484	0.180532	0.309464	0.337016	0.411987	0.326431	0.267989	0.732011	0.369209	0.4677	0.1778	0.4723	0.1915	47.4432
ON676703.1	0.35365	0.156324	0.180569	0.309457	0.336893	0.412265	0.32577	0.268034	0.731966	0.369018	0.4677	0.1778	0.4725	0.1918	47.4702
ON676704.1	0.35365	0.156318	0.180569	0.309462	0.336887	0.412247	0.32577	0.268034	0.731966	0.369009	0.4677	0.1778	0.4725	0.1918	47.4694
ON676705.1	0.353658	0.156325	0.180558	0.309458	0.336883	0.412247	0.325764	0.268029	0.731971	0.369006	0.4677	0.1778	0.4726	0.1918	47.4677
ON676706.1	0.353655	0.156314	0.180571	0.30946	0.336885	0.412265	0.325758	0.26802	0.73198	0.369012	0.4677	0.1778	0.4726	0.1918	47.4678
ON676707.1	0.353626	0.15643	0.180559	0.309385	0.336989	0.412308	0.325959	0.268089	0.731911	0.369134	0.4676	0.178	0.4725	0.1916	47.4626
ON676708.1	0.353622	0.156347	0.180593	0.309438	0.33694	0.412361	0.32577	0.268085	0.731915	0.369065	0.4677	0.1779	0.4725	0.1918	47.4728
ON682263.2	0.353266	0.156722	0.1808	0.309213	0.337522	0.412866	0.326245	0.268861	0.731139	0.369555	0.4669	0.1786	0.472	0.1919	47.5256
ON682264.2	0.353493	0.156396	0.180579	0.309531	0.336975	0.412229	0.325854	0.268234	0.731766	0.369041	0.4676	0.1779	0.4724	0.192	47.4793
ON682266.1	0.353294	0.156494	0.180653	0.30956	0.337146	0.411934	0.326051	0.268911	0.731089	0.368992	0.467	0.1783	0.4719	0.1924	47.5354
ON682267.1	0.353492	0.156401	0.180578	0.309529	0.336979	0.412207	0.325878	0.268244	0.731756	0.369043	0.4675	0.1779	0.4724	0.192	47.4815
ON682268.1	0.353484	0.156391	0.180581	0.309544	0.336972	0.412171	0.32589	0.268244	0.731756	0.36903	0.4675	0.1779	0.4724	0.192	47.4822
ON682269.2	0.353336	0.156635	0.180714	0.309316	0.337348	0.412609	0.326149	0.268692	0.731308	0.369379	0.4672	0.1783	0.472	0.192	47.528
ON682270.1	0.353419	0.156558	0.180634	0.309389	0.337192	0.412495	0.326048	0.268437	0.731563	0.369271	0.4672	0.1781	0.4723	0.192	47.4996
ON694329.1	0.353656	0.156324	0.180563	0.309457	0.336887	0.412265	0.325752	0.268034	0.731966	0.369009	0.4677	0.1778	0.4725	0.1918	47.4685
ON694330.1	0.35365	0.15631	0.18056	0.30948	0.336869	0.412276	0.325728	0.267992	0.732008	0.369002	0.4677	0.1778	0.4726	0.1918	47.4663
ON694331.1	0.353662	0.156324	0.180557	0.309457	0.336881	0.412247	0.325752	0.268034	0.731966	0.368999	0.4677	0.1778	0.4725	0.1918	47.4685
ON694332.1	0.353494	0.156405	0.180571	0.30953	0.336976	0.412196	0.325872	0.268249	0.731751	0.369034	0.4675	0.1779	0.4724	0.192	47.48
ON694333.1	0.353496	0.1564	0.180571	0.309533	0.336972	0.412207	0.32586	0.268239	0.731761	0.369034	0.4675	0.1779	0.4724	0.192	47.4797
ON694334.1	0.353656	0.156328	0.180557	0.309459	0.336885	0.412241	0.325751	0.268053	0.731947	0.368996	0.4677	0.1778	0.4725	0.1918	47.4695
ON694335.1	0.353534	0.156383	0.180563	0.30952	0.336946	0.411978	0.326326	0.267909	0.732091	0.369152	0.4676	0.1777	0.4725	0.1916	47.4657
ON694336.1	0.353602	0.156359	0.18065	0.309388	0.33701	0.412413	0.325868	0.268172	0.731828	0.369141	0.4676	0.1778	0.4724	0.1921	47.4782
ON694337.1	0.35349	0.156391	0.18058	0.309539	0.336971	0.412229	0.32586	0.268216	0.731784	0.369044	0.4676	0.1778	0.4724	0.192	47.4786
ON694338.1	0.353515	0.15643	0.180452	0.309603	0.336882	0.412154	0.325746	0.268205	0.731795	0.36895	0.4677	0.1778	0.4723	0.1921	47.4726
ON694339.1	0.353501	0.156397	0.180568	0.309533	0.336966	0.4122	0.325854	0.268234	0.731766	0.369027	0.4676	0.1779	0.4724	0.192	47.4796
ON694340.1	0.353659	0.156328	0.180556	0.309458	0.336883	0.412244	0.325758	0.268038	0.731962	0.369001	0.4677	0.1778	0.4725	0.1918	47.4692
ON694341.1	0.35365	0.15633	0.180563	0.309457	0.336893	0.412265	0.32577	0.268034	0.731966	0.369018	0.4677	0.1778	0.4725	0.1918	47.4698
ON694342.1	0.353487	0.156385	0.180585	0.309543	0.33697	0.412229	0.325836	0.268234	0.731766	0.369032	0.4676	0.1779	0.4724	0.192	47.4797
ON736420.1	0.353829	0.156231	0.180853	0.309087	0.337084	0.41272	0.325907	0.268184	0.731816	0.369313	0.4681	0.178	0.472	0.1918	47.5111

## Sheet: Sheet3
Table S3. RSUC patterns of MPXV, lineages and its potential hosts.
AA	codon	MPXV				Hosts
		Overall	WA-Outbreak2022	WA-Others	CA	Homo sapiens	Pan troglodytes	Pongo pygmaeus	Macaca fascicularis	Cercocebus atys	Malacomys longipes	Cynomys ludovicianus
Phe	TTC	0.5796	0.58	0.583	0.577	1.01	1.01	1.1	1	1.02	1.13	1.14
Phe	TTT	1.4204	1.42	1.417	1.423	0.99	0.99	0.9	1	0.98	0.87	0.86
Leu	CTA	1.2538	1.257	1.253	1.249	0.46	0.46	0.47	0.47	0.46	0.36	0.41
Leu	CTC	0.4138	0.411	0.418	0.414	1.09	1.08	1.18	1.06	1.09	0.72	1.24
Leu	CTG	0.4816	0.48	0.484	0.482	2.22	2.22	2.27	2.17	2.26	1.15	2.46
Leu	CTT	0.8213	0.823	0.823	0.817	0.87	0.87	0.81	0.89	0.86	0.86	0.68
Leu	TTA	1.8086	1.81	1.806	1.808	0.54	0.55	0.5	0.56	0.52	2.25	0.43
Leu	TTG	1.2209	1.219	1.215	1.229	0.83	0.82	0.77	0.84	0.81	0.65	0.78
Ile	ATA	1.214	1.214	1.214	1.214	0.56	0.56	0.54	0.57	0.55	0.72	0.5
Ile	ATC	0.5777	0.575	0.58	0.579	1.3	1.28	1.38	1.26	1.31	1.03	1.21
Ile	ATT	1.2084	1.211	1.206	1.207	1.14	1.16	1.08	1.17	1.14	1.26	1.29
Val	GTA	1.5003	1.499	1.5	1.502	0.52	0.53	0.45	0.55	0.52	0.58	0.28
Val	GTC	0.5478	0.549	0.549	0.545	0.92	0.9	0.95	0.9	0.91	0.86	0.97
Val	GTG	0.5959	0.599	0.597	0.59	1.76	1.75	1.86	1.73	1.78	1.77	1.92
Val	GTT	1.3559	1.353	1.354	1.362	0.8	0.82	0.74	0.82	0.78	0.78	0.82
Ser	AGC	0.4157	0.414	0.415	0.419	1.37	1.37	1.35	1.34	1.39	0.69	1.54
Ser	AGT	1.2444	1.248	1.243	1.24	0.98	0.98	0.89	1	0.97	0.65	1.05
Ser	TCA	1.2319	1.237	1.231	1.225	0.98	0.98	0.94	0.99	0.96	2.01	0.82
Ser	TCC	0.6779	0.676	0.678	0.681	1.21	1.2	1.33	1.19	1.22	1.91	1.27
Ser	TCG	0.5528	0.55	0.555	0.555	0.28	0.29	0.26	0.28	0.3	0.03	0.11
Ser	TCT	1.8772	1.875	1.878	1.88	1.18	1.17	1.24	1.2	1.16	0.72	1.2
Pro	CCA	1.5119	1.515	1.513	1.506	1.19	1.2	1.09	1.2	1.16	1.16	0.97
Pro	CCC	0.4994	0.5	0.498	0.499	1.2	1.19	1.29	1.17	1.23	0.95	1.51
Pro	CCG	0.6611	0.657	0.663	0.665	0.39	0.4	0.42	0.39	0.42	0.39	0.27
Pro	CCT	1.3277	1.327	1.327	1.329	1.22	1.21	1.19	1.24	1.2	1.5	1.24
Thr	ACA	1.4322	1.435	1.425	1.435	1.22	1.22	1.12	1.22	1.19	0.49	1.16
Thr	ACC	0.5703	0.57	0.576	0.565	1.32	1.3	1.49	1.28	1.32	0.59	1.2
Thr	ACG	0.5489	0.544	0.548	0.557	0.41	0.42	0.38	0.41	0.44	1.24	0.65
Thr	ACT	1.4486	1.451	1.451	1.443	1.05	1.07	1.01	1.09	1.05	1.68	0.99
Ala	GCA	1.2835	1.289	1.281	1.277	1.01	1	0.91	1.02	0.99	1.03	1.03
Ala	GCC	0.6418	0.644	0.646	0.634	1.53	1.51	1.54	1.49	1.54	1.27	1.48
Ala	GCG	0.6827	0.679	0.684	0.687	0.35	0.37	0.46	0.35	0.38	0.36	0.56
Ala	GCT	1.3919	1.388	1.389	1.401	1.12	1.12	1.1	1.14	1.1	1.34	0.93
Tyr	TAC	0.5595	0.559	0.564	0.557	1.05	1.05	1.11	1.04	1.07	1.23	1.17
Tyr	TAT	1.4405	1.441	1.436	1.443	0.95	0.95	0.89	0.96	0.93	0.77	0.83
His	CAC	0.5299	0.53	0.53	0.53	1.11	1.11	1.15	1.09	1.12	1.14	1.28
His	CAT	1.4701	1.47	1.47	1.47	0.89	0.89	0.85	0.91	0.88	0.86	0.72
Gln	CAA	1.4458	1.445	1.443	1.45	0.57	0.57	0.57	0.58	0.55	0.42	0.5
Gln	CAG	0.5542	0.555	0.557	0.55	1.43	1.43	1.43	1.42	1.45	1.58	1.5
Asn	AAC	0.5768	0.577	0.577	0.576	1	0.99	1.03	0.98	1.01	0.9	1.44
Asn	AAT	1.4232	1.423	1.423	1.424	1	1.01	0.97	1.02	0.99	1.1	0.56
Lys	AAA	1.3793	1.378	1.38	1.381	0.93	0.94	0.92	0.95	0.92	0.98	0.81
Lys	AAG	0.6207	0.622	0.62	0.619	1.07	1.06	1.08	1.05	1.08	1.02	1.19
Asp	GAC	0.4841	0.486	0.484	0.481	1	1	1.11	0.99	1.02	0.48	1.06
Asp	GAT	1.5159	1.514	1.516	1.519	1	1	0.89	1.01	0.98	1.52	0.94
Glu	GAA	1.456	1.458	1.456	1.454	0.92	0.92	0.86	0.94	0.9	1.28	0.72
Glu	GAG	0.544	0.542	0.544	0.546	1.08	1.08	1.14	1.06	1.1	0.72	1.28
Cys	TGC	0.4029	0.4	0.401	0.409	1.02	1.02	1.05	1	1.03	1.5	0.95
Cys	TGT	1.5971	1.6	1.599	1.591	0.98	0.98	0.95	1	0.97	0.5	1.05
Arg	AGA	3.2443	3.246	3.242	3.245	1.43	1.41	1.56	1.44	1.35	3.65	1.6
Arg	AGG	0.5911	0.594	0.592	0.586	1.3	1.28	1.3	1.28	1.27	0.99	0.87
Arg	CGA	0.7982	0.798	0.799	0.797	0.69	0.69	0.57	0.71	0.69	0.19	0.4
Arg	CGC	0.2632	0.264	0.264	0.262	0.94	0.96	1.06	0.94	1	0.26	0.84
Arg	CGG	0.2121	0.205	0.212	0.222	1.16	1.17	1.01	1.13	1.19	0.56	1.75
Arg	CGT	0.8911	0.893	0.891	0.888	0.49	0.49	0.49	0.5	0.49	0.35	0.55
Gly	GGA	2.0706	2.07	2.074	2.067	1.09	1.08	1.05	1.1	1.06	0.32	0.93
Gly	GGC	0.3164	0.311	0.308	0.333	1.25	1.27	1.28	1.24	1.29	1.28	0.93
Gly	GGG	0.2924	0.293	0.29	0.293	0.97	0.97	1.02	0.95	0.97	0.25	1.56
Gly	GGT	1.3206	1.326	1.327	1.306	0.69	0.69	0.66	0.71	0.68	2.14	0.58
Note:
1. preferred codons (RSCU > 1.0) are colored in orange. Over-represented (RSCU > 1.6) and under-represented (RSCU < 0.6) are colored in red and blue, respectively.
